# Supplementary material for: High Thermoelectric Performance of a Novel γ-PbSnX2 (X = S, Se, Te) Monolayer: Predicted Using First Principles
Source: Nanomaterials (Basel). 2023 Apr 29;13(9):1519. doi: 10.3390/nano13091519 (PMC10180089; doi:10.3390/nano13091519)
Supplement: Supplementary file 1 [file nanomaterials-13-01519-s001.zip]

Archive with 1 entries (1 files):
- nanomaterials-2376453-supplementary.pdf
